# Supplementary material for: From Mechanochemically Driven Complexation and Multimodal Characterization to Stability and Toxicological Insight: A Study of Cinnarizine–β-Cyclodextrins Complexes
Source: Pharmaceutics. 2025 Oct 16;17(10):1338. doi: 10.3390/pharmaceutics17101338 (PMC12567510; doi:10.3390/pharmaceutics17101338)
Supplement: Supplementary file 1 [file pharmaceutics-17-01338-s001.zip]

Archive with 1 entries (1 files):
- pharmaceutics-3912435-supplementary.pdf
